# Supplementary material for: Transgenesis in parasitic helminths: a brief history and prospects for the future
Source: Parasit Vectors. 2022 Mar 28;15:110. doi: 10.1186/s13071-022-05211-z (PMC8962113; doi:10.1186/s13071-022-05211-z)
Supplement: Supplementary file 1 — Additional file 1: Table S1. Extended details in the historical advances in the transgenesis of parasitic helminths. [file 13071_2022_5211_MOESM1_ESM.xlsx]

## Sheet: Table
Additional file 1 Table S1. Extended details in the historical advances in the transgenesis of parasitic helminths.
			Plasmid				RNAi				CRISPR
		Intermediate Host	Method	Gene	Details	Ref.	Method	Gene	Details	Ref.	Method	Gene	Details	Ref.
Nematodes	A. suum	Pigs	Biolistics	Luciferase	Trasient	16	Soaking	enolase	Transient	60
	H. contortus	Rumiants					Soaking	H11 aminopeptidase	Transient	59
	T. colubriformis	Goats	Soaking	ubiquitin	Trasient	73	Bacteria feeding	Tropomyosin	Transient	73
	T. colubriformis	Goats	Electroporation	ubiquitin	Trasient	73
	B. malayi	Humans	Biolistics	GFP	Trasient	17	Soaking	β-tubulin	Transient	58	Lipofection	GFP	Stable	97
	B. malayi	Humans	Microinjection	GFP	Trasient	17
	B. malayi	Humans	Chemical transfectant	Luciferase	Trasient	50
	S. stercoralis	Humans	Microinjection	GFP	Trasient	18					Microinjection	unc-22	Stable	89
	S. stercoralis	Humans	Microinjection	GFP	Trasient	37					Liposomes + Microinjection	collagen	Transient	96
	S. stercoralis	Humans	Microinjection	GFP	Stable	40
	S. ratti	Rat	Microinjection	GFP	Trasient	39					Microinjection	unc-22	Stable	89
	S. ratti	Rat	Microinjection	GFP	Stable	31
	S. ratti	Rat	Microinjection	T cell epitope	Stable	21
	N. brasiliensis	Rodents					Soaking	AChE B	Transient	57
	N. brasiliensis	Rodents					Viral vector	β-tubulin / Ache B	Transient	83
	P. trichosuri	Marsupial	Microinjection	GFP	Stable	36
	P. pacificus	Free-living	Microinjection	GFP	Stable	36	Microinjection	GFP	Transient	79	Microinjection	C. elegans dpy-1 ortholog	Transient	19
	P. pacificus	Free-living									Microinjection	prl-1	Transient	95
	A. rhodensis	Free-living									Liposomes + Microinjection	collagen	Transient	96
Treamatodes	S. mansoni	Humans	Biolistics	Luciferase	Transient	16	Electroporation	cathepsin B	Transient	23	Viral vector	omega-1	Transient	103
	S. mansoni	Humans	Biolistics	GFP	Transient	33	Viral vector	omega-1	Transient	81	Electroporation	omega-1	Transient	103
	S. mansoni	Humans	Electroporation	GFP	Transient	33					Electroporation	AChEs	Transient	22
	S. mansoni	Humans	Viral vector	Luciferase	Transient	44
	S. mansoni	Humans	Electroporation + Viral vector	Luciferase	Transient	45
	S. mansoni	Humans	Chemical transfectant	mCherry	Transient	49
	S. mansoni	Humans	Viral vector	neoR	Stable	47
	S. japonicum	Humans					Soaking	gynecophoral Canal Protein	Transient	61
	S. japonicum	Humans
	O. viverrini	Humans					Electroporation	cathepsin B	Transient	67	Electroporation	granulin	Transient	20
	O. viverrini	Humans					Soaking	tetraspanins	Transient	68
	F. hepatica	Humans					Soaking	cathepsin B & L	Transient	62
Cestodes	M. expansa	Mite and Ungulates					Electroporation + Soaking	actin	Transient	66
	E. multilocularis	Dogs and Cats	Bacterial vector	CFP	Transient	32	Soaking	elp	Transient	69
	E. multilocularis	Dogs and Cats					Electroporation	elp	Transient	69
	H. microstoma	Rodents					Soaking	Hox	Transient	70
	T. crassiceps	Humans and other mammals	Microinjection	GFP	Transient	34
